# Supplementary material for: L-form conversion in Gram-positive bacteria enables escape from phage infection
Source: Nat Microbiol. 2023 Jan 30;8(3):387–99. doi: 10.1038/s41564-022-01317-3 (PMC9981463; doi:10.1038/s41564-022-01317-3)
Supplement: Source Data Fig. 2 — Statistical source data. [file 41564_2022_1317_MOESM13_ESM.xlsx]

## Sheet: Sheet 1
Fig. 2b
	PFU (t= 0min)	Fraction of total survivors [%]
		walled cells			L-forms
		Replicate 1	Replicate 2	Replicate 3	Replicate 1	Replicate 2	Replicate 3
	5x10^7	83.8323	89.6947	92.4542	16.1677	10.3053	7.54584
	5x10^6	61.9369	87.788	72.045	38.0631	12.212	27.955
	5x10^5	8.96057	78.8124	28.4698	91.0394	21.1876	71.5302
	5x10^4	5.02934	30.9672	9.32339	94.9707	69.0328	90.6766
	5x10^3	0.877193	0.855365	0.661626	99.1228	99.1446	99.3384
