# Supplementary material for: L-form conversion in Gram-positive bacteria enables escape from phage infection
Source: Nat Microbiol. 2023 Jan 30;8(3):387–99. doi: 10.1038/s41564-022-01317-3 (PMC9981463; doi:10.1038/s41564-022-01317-3)
Supplement: Source Data Fig. 3 — Statistical source data. [file 41564_2022_1317_MOESM14_ESM.xlsx]

## Sheet: Sheet 1
Fig. 3c
		Ply006			Ply007
		Replicate 1	Replicate 2	Replicate 3	Replicate 1	Replicate 2	Replicate 3
	delta(OD600)/(min*uM)	0.444628	0.403936	0.357552	0.327467	0.381264	0.449324
