# Supplementary material for: L-form conversion in Gram-positive bacteria enables escape from phage infection
Source: Nat Microbiol. 2023 Jan 30;8(3):387–99. doi: 10.1038/s41564-022-01317-3 (PMC9981463; doi:10.1038/s41564-022-01317-3)
Supplement: Source Data Fig. 6 — Statistical source data. [file 41564_2022_1317_MOESM16_ESM.xlsx]

## Sheet: Sheet 1
	Fig. 6b	PFU (t=0min)	Fraction of all Survivors [%]
			Walled			L-forms
			Replicate1	Replicate2	Replicate3	Replicate1	Replicate2	Replicate3
		10^7	94.8718	95.5882	93.6709	5.12821	4.41176	6.32911
		10^6	78.9474	66.5521	65.2968	21.0526	33.4479	34.7032
		10^5	6.46552	1.11111	4.36893	93.5345	98.8889	95.6311
		10^4	0.78534	0.701754	0.512821	99.2147	99.2982	99.4872
		10^3	30.7751	35.748	26.8219	69.2249	64.252	73.1781
